# Supplementary material for: A nop56 Zebrafish Loss-of-Function Model Exhibits a Severe Neurodegenerative Phenotype
Source: Biomedicines. 2022 Jul 28;10(8):1814. doi: 10.3390/biomedicines10081814 (PMC9404972; doi:10.3390/biomedicines10081814)
Supplement: Supplementary file 1 [file biomedicines-10-01814-s001.zip]

Archive with 3 entries (3 files):
- supplementary Video S1.avi
- supplementary Video S2.avi
- supplementary Video S3.avi
